# Supplementary material for: Colonization and transmission of Staphylococcus aureus in schools: a citizen science project
Source: Microb Genom. 2023 Apr 19;9(4):mgen000993. doi: 10.1099/mgen.0.000993 (PMC10210949; doi:10.1099/mgen.0.000993)
Supplement: Supplementary material 2 [file mgen-9-993-s002.xlsx]

## Sheet: Sheet1
name	sample_accession	Source	CC	Year
1039-3	ERS2873895	School1	CC30	1
563-3	ERS2873926	School2	CC45	1
569-3	ERS2873927	School2	CC15	1
573-3	ERS2873928	School2	CC1	1
589-3	ERS2873929	School2	CC30	1
1040-1	ERS2873935	School1	ST123	1
1128-1	ERS2873948	School1	CC30	1
1139-1	ERS2873953	School1	ST398	1
1141-1	ERS2873954	School1	ST25	1
1150-1	ERS2873957	School1	CC45	1
1160-1	ERS2873959	School1	CC22	1
1172-1	ERS2873963	School1	CC30	1
1173-1	ERS2873964	School1	CC30	1
1174-1	ERS2873965	School1	CC8	1
1192-1	ERS2873972	School1	ST2276	1
1066-1	ERS2873973	School1	CC45	1
1073-1	ERS2873974	School1	ST398	1
1044-3	ERS2873896	School1	CC97	1
1193-3	ERS2873975	School1	CC1	1
1192-3	ERS2873976	School1	CC15	1
1039-1	ERS2873977	School1	ST2276	1
1190-3	ERS2873978	School1	CC45	1
1183-3	ERS2873980	School1	CC15	1
1046-3	ERS2873897	School1	CC30	1
1179-3	ERS2873981	School1	CC30	1
1030-3	ERS2873892	School1	CC5	1
1033-3	ERS2873893	School1	CC5	1
1057-3	ERS2873900	School1	ST182	1
1067-3	ERS2873903	School1	CC1	1
1026-3	ERS2873891	School1	ST398	1
1071-3	ERS2873904	School1	ST10	1
1077-3	ERS2873906	School1	CC5	1
1092-3	ERS2873910	School1	CC5	1
1093-3	ERS2873911	School1	CC5	1
1107-3	ERS2873918	School1	CC30	1
542-3	ERS2873924	School2	CC8	1
548-3	ERS2873925	School2	CC5	1
1003-1	ERS2873930	School1	ST59	1
1006-1	ERS2873931	School1	CC5	1
1009-1	ERS2873932	School1	CC15	1
1047-3	ERS2873898	School1	CC1	1
1013-1	ERS2873933	School1	CC45	1
1026-1	ERS2873934	School1	ST398	1
1051-1	ERS2873936	School1	CC30	1
1052-1	ERS2873937	School1	CC5	1
1061-1	ERS2873938	School1	CC15	1
1054-3	ERS2873899	School1	CC1	1
1062-1	ERS2873939	School1	CC5	1
1067-1	ERS2873940	School1	CC1	1
1074-1	ERS2873941	School1	CC15	1
1077-1	ERS2873942	School1	CC5	1
1079-1	ERS2873943	School1	CC1	1
1080-1	ERS2873944	School1	CC30	1
1085-1	ERS2873945	School1	CC30	1
1088-1	ERS2873946	School1	CC5	1
1122-1	ERS2873947	School1	CC30	1
1130-1	ERS2873949	School1	CC45	1
1133-1	ERS2873950	School1	CC30	1
1134-1	ERS2873951	School1	CC30	1
1136-1	ERS2873952	School1	CC1	1
1143-1	ERS2873955	School1	CC5	1
1145-1	ERS2873956	School1	CC30	1
1064-3	ERS2873901	School1	CC5	1
1153-1	ERS2873958	School1	CC30	1
1046-1	ERS2873960	School1	CC30	1
1164-1	ERS2873961	School1	ST10	1
1171-1	ERS2873962	School1	CC30	1
1179-1	ERS2873966	School1	CC30	1
1183-1	ERS2873967	School1	CC15	1
1066-3	ERS2873902	School1	CC45	1
1184-1	ERS2873968	School1	CC15	1
1185-1	ERS2873969	School1	CC30	1
1190-1	ERS2873970	School1	CC45	1
1191-1	ERS2873971	School1	CC30	1
1185-3	ERS2873979	School1	CC30	1
1003-3	ERS2873886	School1	CC30	1
1006-3	ERS2873887	School1	CC5	1
1009-3	ERS2873888	School1	CC15	1
1013-3	ERS2873889	School1	CC45	1
1024-3	ERS2873890	School1	ST398	1
1073-3	ERS2873905	School1	ST398	1
1079-3	ERS2873907	School1	CC1	1
1080-3	ERS2873908	School1	CC30	1
1088-3	ERS2873909	School1	CC15	1
1094-3	ERS2873912	School1	ST182	1
1095-3	ERS2873913	School1	CC30	1
1096-3	ERS2873914	School1	ST182	1
1100-3	ERS2873915	School1	CC30	1
1104-3	ERS2873916	School1	CC30	1
1105-3	ERS2873917	School1	ST59	1
1108-3	ERS2873919	School1	CC30	1
1036-3	ERS2873894	School1	CC8	1
1115-3	ERS2873920	School1	CC1	1
1155-3	ERS2873921	School1	CC8	1
1191-3	ERS2873922	School1	CC30	1
531-3	ERS2873923	School2	CC5	1
1102-1	ERS2712516	School1	CC22	1
1045-3a	ERS2712527	School1	CC30	1
549-1	ERS2712497	School2	CC15	1
589-1	ERS2712498	School2	CC30	1
531-1	ERS2712499	School2	CC5	1
540-1	ERS2712501	School2	CC1	1
558-1	ERS2712502	School2	CC45	1
578-1	ERS2712503	School2	CC8	1
561-1	ERS2712506	School2	CC8	1
538-1	ERS2712507	School2	CC8	1
505-1	ERS2712517	School2	CC97	1
1138-3	ERS2712520	School1	ST182	1
1171-3	ERS2712521	School1	CC30	1
1133-3	ERS2712522	School1	CC30	1
1173-3	ERS2712523	School1	CC30	1
1061-3	ERS2712529	School1	CC15	1
1150-3	ERS2712524	School1	CC45	1
1021-3	ERS2712528	School1	CC30	1
1062-3	ERS2712530	School1	CC5	1
1051-3	ERS2712531	School1	CC30	1
1005-3	ERS2712532	School1	CC45	1
1141-3	ERS2712533	School1	ST25	1
1122-3	ERS2712534	School1	CC30	1
1160-3	ERS2712535	School1	CC22	1
1130-3	ERS2712536	School1	CC45	1
1146-3	ERS2712537	School1	CC5	1
1167-3	ERS2712538	School1	ST2906	1
1045-3b	ERS2712540	School1	CC97	1
570-3	ERS2712541	School2	CC1	1
1172-3	ERS2712542	School1	CC30	1
1136-3	ERS2712539	School1	CC1	1
1135-3	ERS2712544	School1	CC30	1
1102-3	ERS2712545	School1	CC22	1
1164-3	ERS2712543	School1	ST10	1
1134-3	ERS2712546	School1	CC30	1
565-3	ERS2712547	School2	CC5	1
1128-3	ERS2712548	School1	CC30	1
558-3	ERS2712549	School2	CC45	1
1162-3	ERS2712550	School1	CC30	1
1159-3	ERS2712551	School1	ST398	1
1139-3	ERS2712553	School1	ST398	1
1174-3	ERS2712555	School1	CC8	1
1100-1	ERS2712558	School1	CC30	1
1140-3	ERS2712559	School1	CC5	1
1094-1	ERS2712564	School1	ST182	1
1194-1	ERS2712552	School1	CC1	1
1021-1	ERS2712567	School1	CC30	1
1135-1	ERS2712569	School1	CC30	1
1093-1	ERS2712554	School1	CC5	1
1044-1	ERS2712491	School1	CC97	1
1115-1	ERS2712505	School1	CC1	1
565-1	ERS2712508	School2	CC5	1
1096-1	ERS2712509	School1	ST182	1
1092-1	ERS2712510	School1	CC5	1
1095-1	ERS2712511	School1	CC30	1
1146-1	ERS2712556	School1	CC5	1
1107-1	ERS2712512	School1	CC30	1
1105-1	ERS2712513	School1	ST59	1
1104-1	ERS2712514	School1	CC30	1
1108-1	ERS2712515	School1	CC30	1
546-3	ERS2712557	School2	CC8	1
1143-3	ERS2712561	School1	CC5	1
1057-1	ERS2712562	School1	ST182	1
527-1	ERS2712518	School2	CC45	1
1114-1	ERS2712563	School1	CC30	1
1167-1	ERS2712565	School1	ST2906	1
1030-1	ERS2712568	School1	CC30	1
1145-3	ERS2712525	School1	CC30	1
1033-1	ERS2712570	School1	CC5	1
1064-1	ERS2712571	School1	CC5	1
1162-1	ERS2712572	School1	CC30	1
1005-1	ERS2712573	School1	CC45	1
1007-1	ERS2712575	School1	CC30	1
1036-1	ERS2712490	School1	CC8	1
1047-1	ERS2712492	School1	CC1	1
1114-3	ERS2712526	School1	CC30	1
1155-1	ERS2712493	School1	CC8	1
599-1	ERS2712494	School2	CC15	1
563-1	ERS2712495	School2	CC45	1
570-1	ERS2712496	School2	CC1	1
1428-1	ERS3431046	School1	CC30	2
1356-1	ERS3431048	School1	CC15	2
1219-1	ERS3431049	School1	ST78	2
1216-1	ERS3431050	School1	CC15	2
1225-1	ERS3431051	School1	ST78	2
1232-1	ERS3431000	School1	CC15	2
1218-1	ERS3431052	School1	CC22	2
1204-1	ERS3431053	School1	ST3448	2
1205-1	ERS3431054	School1	CC15	2
1308-1	ERS3431055	School1	CC15	2
1307-1	ERS3431056	School1	CC30	2
1347-1	ERS3431058	School1	CC30	2
1343-1	ERS3431059	School1	CC15	2
1360-1	ERS3431062	School1	ST398	2
1267-1	ERS3431065	School1	CC30	2
1288-1	ERS3431067	School1	CC45	2
1224-1	ERS3431002	School1	ST398	2
1310-1	ERS3431068	School1	CC30	2
1266-1	ERS3431069	School1	CC22	2
1259-1	ERS3431070	School1	CC15	2
1262-1	ERS3431071	School1	CC45	2
1274-1	ERS3431072	School1	CC22	2
1264-1	ERS3431073	School1	CC45	2
1265-1	ERS3431074	School1	CC1	2
1244-1	ERS3431076	School1	CC45	2
1305-1	ERS3431078	School1	ST182	2
1258-1	ERS3431081	School1	ST182	2
1200-1	ERS3431004	School1	CC22	2
1309-1	ERS3431082	School1	CC15	2
1271-1	ERS3431083	School1	CC30	2
1366-1	ERS3431005	School1	CC30	2
1263-1	ERS3431084	School1	CC45	2
1354-1	ERS3431086	School1	CC15	2
1355-1	ERS3431087	School1	CC8	2
1252-1	ERS3430994	School1	CC8	2
1223-1	ERS3431001	School1	ST2906	2
1197-1	ERS3431003	School1	CC30	2
1344-1	ERS3431006	School1	CC30	2
1372-1	ERS3431010	School1	ST398	2
1376-1	ERS3431011	School1	CC30	2
1364-1	ERS3431012	School1	ST25	2
1368-1	ERS3431007	School1	ST25	2
1371-1	ERS3431013	School1	ST59	2
1298-1	ERS3431017	School1	CC5	2
1299-1	ERS3431018	School1	CC30	2
1382-1	ERS3431019	School1	CC30	2
1383-1	ERS3431021	School1	ST59	2
1393-1	ERS3431026	School1	CC30	2
1394-1	ERS3431027	School1	ST59	2
1275-1	ERS3431029	School1	CC30	2
1286-1	ERS3431032	School1	CC45	2
1290-1	ERS3431033	School1	CC5	2
1268-1	ERS3431008	School1	CC30	2
1296-1	ERS3431035	School1	CC1	2
1292-1	ERS3431036	School1	CC30	2
1281-1	ERS3431037	School1	CC15	2
1357-1	ERS3431040	School1	CC30	2
1353-1	ERS3431042	School1	CC30	2
1398-1	ERS3431044	School1	CC30	2
1359-1	ERS3431045	School1	CC30	2
1448-1	ERS3431047	School1	ST2906	2
1312-1	ERS3431057	School1	CC15	2
1272-1	ERS3431060	School1	ST121	2
1278-1	ERS3431009	School1	CC45	2
1273-1	ERS3431061	School1	Novel	2
1361-1	ERS3431063	School1	CC1	2
1363-1	ERS3431064	School1	CC30	2
1287-1	ERS3431066	School1	CC30	2
1301-1	ERS3431075	School1	CC1	2
1304-1	ERS3431077	School1	CC30	2
1302-1	ERS3431079	School1	CC30	2
1311-1	ERS3431080	School1	CC30	2
1349-1	ERS3431085	School1	CC1	2
1365-1	ERS3431088	School1	CC22	2
1245-1	ERS3431014	School1	ST182	2
1240-1	ERS3430993	School1	ST182	2
1254-1	ERS3430995	School1	CC1	2
1247-1	ERS3430996	School1	CC1	2
1250-1	ERS3430997	School1	CC30	2
1229-1	ERS3430998	School1	ST398	2
1377-1	ERS3431015	School1	CC8	2
1381-1	ERS3431016	School1	CC30	2
1380-1	ERS3431020	School1	CC45	2
1395-1	ERS3431022	School1	CC1	2
1403-1	ERS3431023	School1	CC5	2
1404-1	ERS3431024	School1	CC15	2
1389-1	ERS3431025	School1	CC30	2
1276-1	ERS3431028	School1	ST779	2
1293-1	ERS3431030	School1	CC30	2
1222-1	ERS3431031	School1	CC5	2
1231-1	ERS3430999	School1	CC30	2
1283-1	ERS3431034	School1	CC45	2
1401-1	ERS3431038	School1	CC45	2
1269-1	ERS3431039	School1	ST121	2
1385-1	ERS3431041	School1	CC45	2
1352-1	ERS3431043	School1	CC45	2
1218-3	ERS3887715	School1	CC22	2
1278-3	ERS3887685	School1	CC45	2
1281-3	ERS3887683	School1	CC97	2
1283-3	ERS3887684	School1	CC45	2
1285-3	ERS3887687	School1	CC1	2
1430-1	ERS3887624	School1	CC30	2
1286-3	ERS3887686	School1	CC30	2
1287-3	ERS3887689	School1	CC30	2
1288-3	ERS3887691	School1	CC45	2
622-1	ERS3887638	School2	CC5	2
1290-3	ERS3887688	School1	CC5	2
1292-3	ERS3887690	School1	CC30	2
1294-3	ERS3887694	School1	CC5	2
1443-1	ERS3887701	School1	CC15	2
1296-3	ERS3887692	School1	CC1	2
1222-3	ERS3887713	School1	CC5	2
1298-3	ERS3887693	School1	CC5	2
1239-3	ERS3887662	School1	CC30	2
1302-3	ERS3887700	School1	CC30	2
1219-3	ERS3887714	School1	ST78	2
1272-3	ERS3887678	School1	ST121	2
1304-3	ERS3887699	School1	CC30	2
1276-3	ERS3887680	School1	ST779	2
1310-3	ERS3887695	School1	CC30	2
1307-3	ERS3887696	School1	CC30	2
1312-3	ERS3887697	School1	CC15	2
1344-3	ERS3887702	School1	CC30	2
1343-3	ERS3887698	School1	CC30	2
1346-3	ERS3887717	School1	CC5	2
1345-3	ERS3887716	School1	ST182	2
1353-3	ERS3887720	School1	CC30	2
1347-3	ERS3887718	School1	CC30	2
1382-3	ERS3887736	School1	CC30	2
1352-3	ERS3887719	School1	CC45	2
1395-3	ERS3887742	School1	CC1	2
1399-3	ERS3887743	School1	CC22	2
1355-3	ERS3887723	School1	CC8	2
1403-3	ERS3887745	School1	CC5	2
1356-3	ERS3887722	School1	CC15	2
1404-3	ERS3887746	School1	CC15	2
1223-3	ERS3887659	School1	ST2906	2
1359-3	ERS3887721	School1	CC30	2
1413-3	ERS3887751	School1	CC30	2
1360-3	ERS3887727	School1	ST398	2
1435-3	ERS3887752	School1	CC45	2
1361-3	ERS3887724	School1	CC1	2
1213-3	ERS3887712	School1	ST672	2
1456-3	ERS3887757	School1	CC30	2
1364-3	ERS3887726	School1	ST25	2
595-3	ERS3887759	School2	ST398	2
1365-3	ERS3887725	School1	CC22	2
1366-3	ERS3887728	School1	CC30	2
597-3	ERS3887761	School2	ST398	2
1367-3	ERS3887735	School1	CC1	2
615-1	ERS3887769	School2	CC30	2
1372-3	ERS3887733	School1	ST398	2
1374-1	ERS3887626	School1	CC45	2
1374-3	ERS3887729	School1	CC45	2
1391-1	ERS3887623	School1	ST672	2
1376-3	ERS3887732	School1	CC30	2
1392-1	ERS3887628	School1	ST7	2
1377-3	ERS3887730	School1	CC8	2
1420-1	ERS3887627	School1	CC15	2
1224-3	ERS3887660	School1	ST398	2
1378-3	ERS3887731	School1	CC8	2
1432-1	ERS3887621	School1	ST2906	2
1380-3	ERS3887734	School1	CC45	2
1435-1	ERS3887620	School1	CC45	2
1383-3	ERS3887737	School1	ST59	2
1450-1	ERS3887622	School1	CC22	2
1385-3	ERS3887741	School1	CC45	2
1456-1	ERS3887625	School1	CC30	2
1386-3	ERS3887738	School1	CC30	2
595-1	ERS3887633	School2	ST398	2
1389-3	ERS3887744	School1	CC30	2
596-1	ERS3887629	School2	ST20	2
1391-3	ERS3887739	School1	ST672	2
597-1	ERS3887637	School2	ST398	2
602-1	ERS3887631	School2	CC15	2
1393-3	ERS3887740	School1	CC30	2
1414-3	ERS3887749	School1	ST398	2
612-1	ERS3887634	School2	CC1	2
1430-3	ERS3887748	School1	CC30	2
619-1	ERS3887632	School2	CC45	2
1432-3	ERS3887750	School1	ST2906	2
620-1	ERS3887635	School2	ST7	2
1433-3	ERS3887747	School1	ST182	2
1229-3	ERS3887661	School1	ST398	2
624-1	ERS3887640	School2	CC45	2
1444-3	ERS3887753	School1	CC1	2
625-1	ERS3887639	School2	ST672	2
1447-3	ERS3887754	School1	CC30	2
1448-3	ERS3887755	School1	ST2906	2
628-1	ERS3887642	School2	CC30	2
1450-3	ERS3887758	School1	ST398	2
596-3	ERS3887760	School2	CC30	2
602-3	ERS3887763	School2	CC15	2
608-3	ERS3887762	School2	CC1	2
612-3	ERS3887764	School2	CC1	2
1231-3	ERS3887665	School1	CC8	2
615-3	ERS3887765	School2	CC8	2
619-3	ERS3887768	School2	ST78	2
625-3	ERS3887767	School2	ST672	2
1447-1	ERS3887658	School1	CC30	2
1459-1	ERS3887657	School1	CC22	2
1197-3	ERS3887705	School1	CC30	2
1200-3	ERS3887707	School1	CC22	2
1201-3	ERS3887706	School1	ST291	2
1238-3	ERS3887664	School1	CC30	2
1203-3	ERS3887709	School1	CC15	2
1204-3	ERS3887708	School1	ST3448	2
1240-3	ERS3887663	School1	ST182	2
1244-3	ERS3887666	School1	CC45	2
1245-3	ERS3887667	School1	ST182	2
1250-3	ERS3887668	School1	CC30	2
1252-3	ERS3887670	School1	CC8	2
1254-3	ERS3887669	School1	CC1	2
1258-3	ERS3887672	School1	CC30	2
1259-3	ERS3887673	School1	CC15	2
1214-3	ERS3887711	School1	ST398	2
1262-3	ERS3887674	School1	CC45	2
1263-3	ERS3887671	School1	CC45	2
1265-3	ERS3887675	School1	CC1	2
1266-3	ERS3887676	School1	CC22	2
1268-3	ERS3887679	School1	CC30	2
1271-3	ERS3887677	School1	CC30	2
1273-3	ERS3887682	School1	Novel	2
1275-3	ERS3887681	School1	CC30	2
CARRICAM0093	ERS6070946	Carriage	CC30	NA
CARRICAM0152	ERS6071119	Carriage	CC1	NA
CARRICAM0173	ERS6071159	Carriage	CC30	NA
CARRICAM0122	ERS6071008	Carriage	CC30	NA
CARRICAM0174	ERS6071160	Carriage	CC8	NA
CARRICAM0123	ERS6071010	Carriage	CC30	NA
CARRICAM0175	ERS6071162	Carriage	CC15	NA
CARRICAM0124	ERS6071011	Carriage	CC30	NA
CARRICAM0176	ERS6071164	Carriage	CC8	NA
CARRICAM0125	ERS6071013	Carriage	CC15	NA
CARRICAM0177	ERS6071165	Carriage	CC8	NA
CARRICAM0127	ERS6071017	Carriage	ST398	NA
CARRICAM0099	ERS6070951	Carriage	ST398	NA
CARRICAM0178	ERS6071166	Carriage	CC8	NA
CARRICAM0128	ERS6071019	Carriage	ST398	NA
CARRICAM0179	ERS6071168	Carriage	ST7	NA
CARRICAM0153	ERS6071120	Carriage	CC22	NA
CARRICAM0129	ERS6071021	Carriage	CC15	NA
CARRICAM0100	ERS6070954	Carriage	ST398	NA
CARRICAM0180	ERS6071170	Carriage	ST12	NA
CARRICAM0130	ERS6071023	Carriage	ST398	NA
CARRICAM0181	ERS6071171	Carriage	CC30	NA
CARRICAM0131	ERS6071025	Carriage	CC1	NA
CARRICAM0182	ERS6071173	Carriage	CC8	NA
CARRICAM0132	ERS6071027	Carriage	ST7	NA
CARRICAM0183	ERS6071174	Carriage	CC15	NA
CARRICAM0133	ERS6071028	Carriage	CC30	NA
CARRICAM0184	ERS6071176	Carriage	CC30	NA
CARRICAM0134	ERS6071030	Carriage	CC45	NA
CARRICAM0154	ERS6071123	Carriage	CC15	NA
CARRICAM0185	ERS6071177	Carriage	ST7	NA
CARRICAM0135	ERS6071032	Carriage	CC45	NA
CARRICAM0186	ERS6071179	Carriage	CC15	NA
CARRICAM0136	ERS6071035	Carriage	CC30	NA
CARRICAM0187	ERS6071181	Carriage	CC30	NA
CARRICAM0101	ERS6070956	Carriage	ST25	NA
CARRICAM0155	ERS6071125	Carriage	CC30	NA
CARRICAM0137	ERS6071037	Carriage	ST7	NA
CARRICAM0188	ERS6071183	Carriage	CC15	NA
CARRICAM0138	ERS6071039	Carriage	CC15	NA
CARRICAM0189	ERS6071185	Carriage	CC30	NA
CARRICAM0139	ERS6071040	Carriage	CC30	NA
CARRICAM0140	ERS6071042	Carriage	CC15	NA
CARRICAM0191	ERS6071189	Carriage	CC22	NA
CARRICAM0141	ERS6071044	Carriage	CC45	NA
CARRICAM0192	ERS6071191	Carriage	CC22	NA
CARRICAM0142	ERS6071046	Carriage	CC30	NA
CARRICAM0193	ERS6071192	Carriage	CC15	NA
CARRICAM0143	ERS6071048	Carriage	CC30	NA
CARRICAM0194	ERS6071194	Carriage	CC22	NA
CARRICAM0144	ERS6071049	Carriage	CC30	NA
CARRICAM0195	ERS6071195	Carriage	CC22	NA
CARRICAM0145	ERS6071052	Carriage	ST7	NA
CARRICAM0196	ERS6071197	Carriage	CC45	NA
CARRICAM0230	ERS6071054	Carriage	CC15	NA
CARRICAM0197	ERS6071199	Carriage	CC1	NA
CARRICAM0231	ERS6071056	Carriage	CC15	NA
CARRICAM0199	ERS6071201	Carriage	CC30	NA
CARRICAM0232	ERS6071058	Carriage	CC15	NA
CARRICAM0148	ERS6071111	Carriage	CC30	NA
CARRICAM0200	ERS6071202	Carriage	CC8	NA
CARRICAM0233	ERS6071060	Carriage	CC8	NA
CARRICAM0201	ERS6071213	Carriage	CC15	NA
CARRICAM0234	ERS6071062	Carriage	CC30	NA
CARRICAM0202	ERS6071214	Carriage	ST398	NA
CARRICAM0235	ERS6070984	Carriage	CC45	NA
CARRICAM0203	ERS6071215	Carriage	ST59	NA
CARRICAM0236	ERS6070986	Carriage	ST398	NA
CARRICAM0204	ERS6071216	Carriage	ST7	NA
CARRICAM0244	ERS6070988	Carriage	CC30	NA
CARRICAM0205	ERS6071218	Carriage	CC30	NA
CARRICAM0245	ERS6070989	Carriage	CC30	NA
CARRICAM0286	ERS6071220	Carriage	CC30	NA
CARRICAM0246	ERS6070990	Carriage	CC30	NA
CARRICAM0289	ERS6071221	Carriage	CC30	NA
CARRICAM0247	ERS6070992	Carriage	CC30	NA
CARRICAM0290	ERS6071222	Carriage	CC8	NA
CARRICAM0248	ERS6070993	Carriage	CC5	NA
CARRICAM0292	ERS6071224	Carriage	CC8	NA
CARRICAM0249	ERS6070995	Carriage	ST398	NA
CARRICAM0293	ERS6071226	Carriage	CC30	NA
CARRICAM0250	ERS6070996	Carriage	CC5	NA
CARRICAM0294	ERS6071228	Carriage	ST398	NA
CARRICAM0251	ERS6070998	Carriage	CC30	NA
CARRICAM0295	ERS6071229	Carriage	CC30	NA
CARRICAM0253	ERS6071000	Carriage	CC1	NA
CARRICAM0296	ERS6071231	Carriage	CC1	NA
CARRICAM0255	ERS6071002	Carriage	CC30	NA
CARRICAM0298	ERS6071233	Carriage	CC8	NA
CARRICAM0256	ERS6071003	Carriage	CC30	NA
CARRICAM0299	ERS6071235	Carriage	CC30	NA
CARRICAM0257	ERS6071006	Carriage	CC30	NA
CARRICAM0300	ERS6071237	Carriage	CC45	NA
CARRICAM0258	ERS6071007	Carriage	CC30	NA
CARRICAM0301	ERS6071238	Carriage	ST398	NA
CARRICAM0259	ERS6071064	Carriage	CC30	NA
CARRICAM0302	ERS6071241	Carriage	CC5	NA
CARRICAM0260	ERS6071066	Carriage	CC45	NA
CARRICAM0303	ERS6071242	Carriage	CC30	NA
CARRICAM0261	ERS6071068	Carriage	CC30	NA
CARRICAM0304	ERS6071244	Carriage	CC30	NA
CARRICAM0262	ERS6071070	Carriage	CC1	NA
CARRICAM0305	ERS6071248	Carriage	CC1	NA
CARRICAM0263	ERS6071071	Carriage	CC45	NA
CARRICAM0306	ERS6071246	Carriage	CC8	NA
CARRICAM0264	ERS6071072	Carriage	CC15	NA
CARRICAM0307	ERS6071250	Carriage	CC45	NA
CARRICAM0265	ERS6071073	Carriage	ST20	NA
CARRICAM0308	ERS6071251	Carriage	CC30	NA
CARRICAM0266	ERS6071074	Carriage	CC15	NA
CARRICAM0309	ERS6071253	Carriage	CC30	NA
CARRICAM0267	ERS6071076	Carriage	ST20	NA
CARRICAM0310	ERS6071254	Carriage	CC30	NA
CARRICAM0268	ERS6071078	Carriage	CC45	NA
CARRICAM0311	ERS6071255	Carriage	CC30	NA
CARRICAM0269	ERS6071079	Carriage	CC15	NA
CARRICAM0312	ERS6071257	Carriage	CC1	NA
CARRICAM0270	ERS6071081	Carriage	ST20	NA
CARRICAM0094	ERS6070944	Carriage	CC30	NA
CARRICAM0313	ERS6071259	Carriage	CC45	NA
CARRICAM0314	ERS6071260	Carriage	CC30	NA
CARRICAM0272	ERS6071085	Carriage	CC15	NA
CARRICAM0315	ERS6071262	Carriage	Novel	NA
CARRICAM0316	ERS6071263	Carriage	CC15	NA
CARRICAM0274	ERS6071089	Carriage	CC97	NA
CARRICAM0317	ERS6071265	Carriage	CC15	NA
CARRICAM0275	ERS6071091	Carriage	CC30	NA
CARRICAM0318	ERS6071266	Carriage	CC15	NA
CARRICAM0276	ERS6071093	Carriage	CC30	NA
CARRICAM0319	ERS6071203	Carriage	ST59	NA
CARRICAM0277	ERS6071094	Carriage	CC15	NA
CARRICAM0320	ERS6071204	Carriage	CC1	NA
CARRICAM0278	ERS6071096	Carriage	CC30	NA
CARRICAM0321	ERS6071206	Carriage	CC45	NA
CARRICAM0279	ERS6071097	Carriage	CC15	NA
CARRICAM0322	ERS6071207	Carriage	CC45	NA
CARRICAM0280	ERS6071099	Carriage	CC1	NA
CARRICAM0323	ERS6071210	Carriage	CC1	NA
CARRICAM0103	ERS6070958	Carriage	CC15	NA
CARRICAM0324	ERS6071211	Carriage	CC45	NA
CARRICAM0282	ERS6071103	Carriage	CC97	NA
CARRICAM0325	ERS6071268	Carriage	CC45	NA
CARRICAM0089	ERS6071105	Carriage	CC30	NA
CARRICAM0090	ERS6071269	Carriage	CC8	NA
CARRICAM0146	ERS6071107	Carriage	CC5	NA
CARRICAM0102	ERS6070957	Carriage	ST12	NA
CARRICAM0147	ERS6071109	Carriage	CC15	NA
CARRICAM0126	ERS6071015	Carriage	CC15	NA
CARRICAM0156	ERS6071127	Carriage	CC5	NA
CARRICAM0104	ERS6070960	Carriage	CC8	NA
CARRICAM0157	ERS6071129	Carriage	CC8	NA
CARRICAM0105	ERS6070961	Carriage	ST398	NA
CARRICAM0158	ERS6071131	Carriage	CC30	NA
CARRICAM0106	ERS6070963	Carriage	CC15	NA
CARRICAM0149	ERS6071113	Carriage	CC30	NA
CARRICAM0159	ERS6071133	Carriage	CC8	NA
CARRICAM0107	ERS6070966	Carriage	CC30	NA
CARRICAM0160	ERS6071135	Carriage	CC8	NA
CARRICAM0108	ERS6070967	Carriage	CC45	NA
CARRICAM0161	ERS6071137	Carriage	CC22	NA
CARRICAM0109	ERS6070968	Carriage	CC22	NA
CARRICAM0162	ERS6071139	Carriage	CC5	NA
CARRICAM0110	ERS6070970	Carriage	ST398	NA
CARRICAM0163	ERS6071141	Carriage	ST12	NA
CARRICAM0096	ERS6070947	Carriage	ST398	NA
CARRICAM0111	ERS6070971	Carriage	ST12	NA
CARRICAM0164	ERS6071143	Carriage	CC8	NA
CARRICAM0112	ERS6070972	Carriage	ST12	NA
CARRICAM0165	ERS6071145	Carriage	CC15	NA
CARRICAM0113	ERS6070973	Carriage	CC45	NA
CARRICAM0097	ERS6070949	Carriage	ST25	NA
CARRICAM0166	ERS6071147	Carriage	CC8	NA
CARRICAM0114	ERS6070975	Carriage	CC30	NA
CARRICAM0167	ERS6071149	Carriage	CC15	NA
CARRICAM0115	ERS6070977	Carriage	CC15	NA
CARRICAM0168	ERS6071151	Carriage	CC8	NA
CARRICAM0116	ERS6070978	Carriage	CC22	NA
CARRICAM0169	ERS6071153	Carriage	CC22	NA
CARRICAM0118	ERS6070979	Carriage	CC45	NA
CARRICAM0170	ERS6071155	Carriage	ST12	NA
CARRICAM0119	ERS6070981	Carriage	CC30	NA
CARRICAM0151	ERS6071117	Carriage	CC30	NA
CARRICAM0171	ERS6071156	Carriage	ST7	NA
CARRICAM0098	ERS6070952	Carriage	CC30	NA
CARRICAM0120	ERS6070982	Carriage	CC22	NA
CARRICAM0172	ERS6071158	Carriage	CC45	NA
CARRICAM0121	ERS6070983	Carriage	CC30	NA
CARRICAM0003	ERS6226685	Carriage	ST59	NA
CARRICAM0338	ERS6226891	Carriage	ST398	NA
CARRICAM0370	ERS6226958	Carriage	CC5	NA
CARRICAM0047	ERS6226764	Carriage	ST12	NA
CARRICAM0371	ERS6226959	Carriage	CC5	NA
CARRICAM0048	ERS6226765	Carriage	CC5	NA
CARRICAM0372	ERS6226961	Carriage	CC30	NA
CARRICAM0049	ERS6226775	Carriage	ST7	NA
CARRICAM0374	ERS6226960	Carriage	CC30	NA
CARRICAM0051	ERS6226770	Carriage	ST7	NA
CARRICAM0379	ERS6226965	Carriage	CC5	NA
CARRICAM0052	ERS6226771	Carriage	ST12	NA
CARRICAM0010	ERS6226697	Carriage	ST398	NA
CARRICAM0380	ERS6226966	Carriage	ST12	NA
CARRICAM0053	ERS6226773	Carriage	ST12	NA
CARRICAM0383	ERS6226968	Carriage	CC15	NA
CARRICAM0340	ERS6226893	Carriage	CC8	NA
CARRICAM0054	ERS6226774	Carriage	ST12	NA
CARRICAM0011	ERS6226699	Carriage	ST395	NA
CARRICAM0384	ERS6226969	Carriage	CC15	NA
CARRICAM0055	ERS6226777	Carriage	CC5	NA
CARRICAM0385	ERS6226971	Carriage	CC15	NA
CARRICAM0056	ERS6226778	Carriage	CC5	NA
CARRICAM0391	ERS6226973	Carriage	ST398	NA
CARRICAM0057	ERS6226780	Carriage	ST59	NA
CARRICAM0392	ERS6226974	Carriage	CC30	NA
CARRICAM0393	ERS6226975	Carriage	CC45	NA
CARRICAM0059	ERS6226784	Carriage	CC15	NA
CARRICAM0341	ERS6226895	Carriage	CC45	NA
CARRICAM0394	ERS6226976	Carriage	CC30	NA
CARRICAM0060	ERS6226786	Carriage	CC5	NA
CARRICAM0327	ERS6226978	Carriage	CC45	NA
CARRICAM0062	ERS6226789	Carriage	CC30	NA
CARRICAM0326	ERS6226982	Carriage	CC1	NA
CARRICAM0012	ERS6226701	Carriage	CC30	NA
CARRICAM0342	ERS6226927	Carriage	CC45	NA
CARRICAM0063	ERS6226792	Carriage	CC5	NA
CARRICAM0058	ERS6226983	Carriage	CC5	NA
CARRICAM0064	ERS6226794	Carriage	CC45	NA
CARRICAM0117	ERS6226986	Carriage	ST398	NA
CARRICAM0065	ERS6226798	Carriage	CC15	NA
CARRICAM091	ERS6226985	Carriage	ST89	NA
CARRICAM0066	ERS6226797	Carriage	CC30	NA
CARRICAM0328	ERS6226988	Carriage	CC45	NA
CARRICAM0067	ERS6226799	Carriage	CC5	NA
CARRICAM0329	ERS6226989	Carriage	CC30	NA
CARRICAM0068	ERS6226801	Carriage	CC30	NA
CARRICAM0330	ERS6226992	Carriage	ST398	NA
CARRICAM0069	ERS6226804	Carriage	CC45	NA
CARRICAM0198	ERS6226993	Carriage	CC22	NA
CARRICAM0070	ERS6226806	Carriage	CC30	NA
CARRICAM0287	ERS6226998	Carriage	CC8	NA
CARRICAM0071	ERS6226807	Carriage	CC15	NA
CARRICAM0288	ERS6226997	Carriage	ST398	NA
CARRICAM0072	ERS6226810	Carriage	ST59	NA
CARRICAM0283	ERS6226999	Carriage	CC30	NA
CARRICAM0075	ERS6226816	Carriage	CC30	NA
CARRICAM0239	ERS6227001	Carriage	CC22	NA
CARRICAM0076	ERS6226818	Carriage	CC30	NA
CARRICAM0333	ERS6226884	Carriage	CC45	NA
CARRICAM0237	ERS6227004	Carriage	CC15	NA
CARRICAM0077	ERS6226820	Carriage	ST59	NA
CARRICAM0297	ERS6227006	Carriage	CC45	NA
CARRICAM0078	ERS6226821	Carriage	ST59	NA
CARRICAM0284	ERS6227008	Carriage	CC1	NA
CARRICAM0079	ERS6226824	Carriage	ST59	NA
CARRICAM0080	ERS6226826	Carriage	CC30	NA
CARRICAM0082	ERS6226829	Carriage	CC45	NA
CARRICAM0083	ERS6226832	Carriage	CC45	NA
CARRICAM0084	ERS6226834	Carriage	ST182	NA
CARRICAM0085	ERS6226836	Carriage	CC8	NA
CARRICAM0086	ERS6226838	Carriage	ST182	NA
CARRICAM0087	ERS6226840	Carriage	CC8	NA
CARRICAM0088	ERS6226842	Carriage	CC8	NA
CARRICAM0095	ERS6226855	Carriage	CC30	NA
CARRICAM0009	ERS6226897	Carriage	CC15	NA
CARRICAM0026	ERS6226899	Carriage	CC45	NA
CARRICAM0027	ERS6226901	Carriage	CC45	NA
CARRICAM0206	ERS6226903	Carriage	CC22	NA
CARRICAM0207	ERS6226905	Carriage	CC45	NA
CARRICAM0208	ERS6226907	Carriage	CC15	NA
CARRICAM0209	ERS6226909	Carriage	ST398	NA
CARRICAM0210	ERS6226912	Carriage	CC15	NA
CARRICAM0211	ERS6226913	Carriage	ST59	NA
CARRICAM0212	ERS6226915	Carriage	CC8	NA
CARRICAM0213	ERS6226917	Carriage	ST398	NA
CARRICAM0004	ERS6226684	Carriage	ST395	NA
CARRICAM0214	ERS6226918	Carriage	ST7	NA
CARRICAM0215	ERS6226921	Carriage	CC15	NA
CARRICAM0216	ERS6226923	Carriage	CC30	NA
CARRICAM0217	ERS6226925	Carriage	CC45	NA
CARRICAM0218	ERS6226859	Carriage	CC8	NA
CARRICAM0219	ERS6226862	Carriage	ST398	NA
CARRICAM0220	ERS6226864	Carriage	CC15	NA
CARRICAM0222	ERS6226866	Carriage	ST59	NA
CARRICAM0223	ERS6226868	Carriage	ST398	NA
CARRICAM0224	ERS6226870	Carriage	ST7	NA
CARRICAM0225	ERS6226872	Carriage	CC15	NA
CARRICAM0226	ERS6226874	Carriage	ST398	NA
CARRICAM0227	ERS6226876	Carriage	CC8	NA
CARRICAM0228	ERS6226877	Carriage	ST398	NA
CARRICAM0243	ERS6226879	Carriage	CC15	NA
CARRICAM0332	ERS6226881	Carriage	CC30	NA
CARRICAM0343	ERS6226928	Carriage	CC30	NA
CARRICAM0015	ERS6226706	Carriage	CC30	NA
CARRICAM0345	ERS6226931	Carriage	ST207	NA
CARRICAM0346	ERS6226933	Carriage	CC5	NA
CARRICAM0019	ERS6226714	Carriage	CC30	NA
CARRICAM0335	ERS6226885	Carriage	CC30	NA
CARRICAM0347	ERS6226935	Carriage	CC30	NA
CARRICAM0020	ERS6226716	Carriage	CC30	NA
CARRICAM0352	ERS6226936	Carriage	CC8	NA
CARRICAM0353	ERS6226938	Carriage	CC8	NA
CARRICAM0024	ERS6226722	Carriage	CC30	NA
CARRICAM0354	ERS6226939	Carriage	CC8	NA
CARRICAM0028	ERS6226726	Carriage	CC30	NA
CARRICAM0356	ERS6226941	Carriage	CC15	NA
CARRICAM0006	ERS6226688	Carriage	CC22	NA
CARRICAM0336	ERS6226887	Carriage	CC45	NA
CARRICAM367	ERS6226728	Carriage	ST25	NA
CARRICAM0357	ERS6226942	Carriage	CC30	NA
CARRICAM373	ERS6226730	Carriage	CC30	NA
CARRICAM0358	ERS6226944	Carriage	CC30	NA
CARRICAM0030	ERS6226734	Carriage	ST707	NA
CARRICAM0007	ERS6226691	Carriage	CC30	NA
CARRICAM0362	ERS6226945	Carriage	CC8	NA
CARRICAM0032	ERS6226738	Carriage	CC30	NA
CARRICAM0363	ERS6226948	Carriage	CC30	NA
CARRICAM0036	ERS6226746	Carriage	ST12	NA
CARRICAM0364	ERS6226946	Carriage	CC30	NA
CARRICAM0038	ERS6226750	Carriage	ST398	NA
CARRICAM0365	ERS6226951	Carriage	CC30	NA
CARRICAM0039	ERS6226753	Carriage	ST182	NA
CARRICAM0366	ERS6226952	Carriage	ST25	NA
CARRICAM0040	ERS6226752	Carriage	CC45	NA
CARRICAM0337	ERS6226888	Carriage	CC30	NA
CARRICAM0368	ERS6226955	Carriage	ST25	NA
CARRICAM0008	ERS6226693	Carriage	CC30	NA
CARRICAM0044	ERS6226760	Carriage	CC5	NA
CARRICAM0369	ERS6226957	Carriage	CC5	NA
CARRICAM0046	ERS6226761	Carriage	ST398	NA
CARRICAM387	ERS6227528	Carriage	ST398	NA
CARRICAM388	ERS6227530	Carriage	ST12	NA
CARRICAM390	ERS6227532	Carriage	CC30	NA
CARRICAM081	ERS6227488	Carriage	CC30	NA
CARRICAM221	ERS6227491	Carriage	ST398	NA
CARRICAM360	ERS6227518	Carriage	CC5	NA
CARRICAM382	ERS6227524	Carriage	CC45	NA
CARRICAM092	ERS6227490	Carriage	CC30	NA
CARRICAM0001	ERS6226679	Carriage	ST59	NA
CARRICAM229	ERS6227494	Carriage	ST398	NA
CARRICAM0005	ERS6226689	Carriage	CC15	NA
CARRICAM0013	ERS6226702	Carriage	CC30	NA
CARRICAM0018	ERS6226712	Carriage	CC45	NA
CARRICAM0021	ERS6226718	Carriage	CC1	NA
CARRICAM0023	ERS6226720	Carriage	CC1	NA
CARRICAM0025	ERS6226724	Carriage	CC30	NA
CARRICAM0029	ERS6226732	Carriage	CC45	NA
CARRICAM0031	ERS6226736	Carriage	CC30	NA
CARRICAM0033	ERS6226740	Carriage	ST182	NA
CARRICAM0034	ERS6226742	Carriage	CC30	NA
CARRICAM0035	ERS6226744	Carriage	ST398	NA
CARRICAM0037	ERS6226747	Carriage	CC8	NA
CARRICAM0041	ERS6226754	Carriage	CC5	NA
CARRICAM0042	ERS6226756	Carriage	CC1	NA
CARRICAM0043	ERS6226758	Carriage	ST398	NA
CARRICAM0045	ERS6226762	Carriage	CC1	NA
CARRICAM0050	ERS6226768	Carriage	ST12	NA
CARRICAM0061	ERS6226788	Carriage	ST7	NA
CARRICAM0073	ERS6226812	Carriage	ST7	NA
CARRICAM0074	ERS6226814	Carriage	ST7	NA
CARRICAM0376	ERS6226949	Carriage	CC5	NA
CARRICAM0375	ERS6226962	Carriage	CC22	NA
CARRICAM0377	ERS6226963	Carriage	CC5	NA
CARRICAM0378	ERS6226964	Carriage	CC5	NA
CARRICAM0389	ERS6227000	Carriage	CC30	NA
CARRICAM0238	ERS6227002	Carriage	ST7	NA
CARRICAM0291	ERS6227005	Carriage	CC1	NA
CARRICAM240	ERS6227496	Carriage	CC22	NA
CARRICAM241	ERS6227498	Carriage	ST59	NA
CARRICAM242	ERS6227499	Carriage	CC15	NA
CARRICAM254	ERS6227501	Carriage	CC1	NA
CARRICAM282	ERS6227500	Carriage	CC97	NA
CARRICAM331	ERS6227502	Carriage	CC30	NA
CARRICAM334	ERS6227503	Carriage	ST398	NA
CARRICAM339	ERS6227505	Carriage	CC45	NA
CARRICAM344	ERS6227506	Carriage	ST207	NA
CARRICAM348	ERS6227509	Carriage	CC30	NA
CARRICAM349	ERS6227507	Carriage	ST20	NA
CARRICAM350	ERS6227510	Carriage	ST20	NA
CARRICAM351	ERS6227511	Carriage	ST20	NA
CARRICAM355	ERS6227514	Carriage	ST20	NA
CARRICAM359	ERS6227515	Carriage	CC5	NA
CARRICAM361	ERS6227520	Carriage	CC5	NA
CARRICAM002	ERS6227486	Carriage	CC30	NA
CARRICAM381	ERS6227522	Carriage	ST12	NA
CARRICAM386	ERS6227525	Carriage	ST398	NA
